# Supplementary material for: Characteristics and Mechanism of Hematite Dissolution and Release on Arsenic Migration in Heterogeneous Materials
Source: Toxics. 2024 Sep 23;12(9):687. doi: 10.3390/toxics12090687 (PMC11435827; doi:10.3390/toxics12090687)
Supplement: Supplementary file 1 [file toxics-12-00687-s001.zip]

Archive with 1 entries (1 files):
- toxics-3189497-supplementary.pdf
